# Supplementary material for: Development and validation of a clinical prediction model for in-hospital heart failure risk following PCI in patients with coronary artery disease
Source: PLoS One. 2025 Jun 24;20(6):e0325036. doi: 10.1371/journal.pone.0325036 (PMC12186926; doi:10.1371/journal.pone.0325036)
Supplement: S1 Data — (CSV) [file pone.0325036.s004.csv]

ID	Gender	Age	Hypertension	Diabetes	Cerebral_infarction	Secondary_inter	Smoking	Drinking	Marriage	Hypertension_level	Num_of_coronary_lesions	Including_LAD	Including_LCX	Including_RCA	Heparin	HbA1c	Cholesterol	Triglyceride	LDL	HDL	Urea	Creatinine	EF	LVED	cTnI	MYO	CKMB	NTproBNP	D2	d2w	NYHA	Outcome
1	1	65	1	1	0	0	0	0	1	4	2	1	0	1	8000	7.2	3.2	0.91	1.61	0.9	9.78	64	60	47	0.025	7.39	54	335.4	0.12	55	1	0
2	1	67	1	0	0	0	0	0	1	4	0	0	0	0	7500	6.4	5.46	2.4	3.19	0.89	7.5	96	65	45	0.025	33.6	87	1911.5	0.13	45	1	0
3	1	70	1	0	0	0	0	0	1	4	1	0	1	1	6000	5.9	4.04	0.84	2.18	1.07	5.25	74	47	49	100	1219	503	76.7	1.1	50	2	1
4	1	62	0	0	0	0	0	0	1	1	2	0	1	1	6500	5.8	3.33	0.36	1.66	1.25	6.58	57	66	43	0.363	125	115	468.3	0.106	77	2	0
5	1	69	0	0	0	0	1	0	3	1	0	0	0	0	7000	5.7	2.79	0.32	1.28	0.99	8.08	63	48	46	12.14	379	182	241	0.07	57	1	1
6	1	57	1	0	0	0	0	0	1	4	0	0	0	0	8000	6.9	3.44	1.28	2.04	0.66	5.95	69	64	46	0.025	16.38	55	32.9	0.03	54	1	0
7	1	59	0	0	0	0	0	1	1	1	1	0	1	0	8000	5.7	4.47	0.89	3.05	0.89	4.31	61	60	50	0.18	50.7	91	960	0.079	59	2	0
8	1	71	0	1	1	1	1	0	1	2	1	0	0	1	8000	8.2	3.02	0.9	1.82	0.78	4.37	73	62	48	1.73	125	47	654	0.1	95	3	1
9	1	72	0	0	1	1	0	0	1	1	3	0	0	1	20000	6.5	4.61	1.11	2.93	1.01	7	105	56	48	0.16	24.58	105	1369	0.07	90	1	1
10	1	75	0	0	0	0	1	0	1	3	1	0	0	0	6200	5.7	4.41	2.4	2.13	0.67	4.83	76	53	48	0.044	6	175	1043.3	0.05	200	1	0
11	1	38	1	0	0	1	0	0	1	1	1	1	0	0	7500	5.5	5.42	0.84	3.3	1.3	3.66	69	70	45	0.59	5.7	21	55.6	0.08	40	1	0
12	1	92	1	0	1	1	0	0	1	4	2	1	1	0	20000	5.7	1.71	0.23	0.87	0.74	7.11	106	40	46	100	967.05	171.35	2158	3	85	4	1
13	1	55	0	1	0	0	1	1	1	1	0	0	0	1	7000	8.9	4.89	1.55	3.01	1.14	3.67	59	61	42	10.6	350	75	19	0.07	40	1	1
14	1	40	1	0	0	0	0	0	1	2	2	1	1	0	7000	5.8	4.29	1.98	2.45	0.86	3.58	70	58	46	22.36	78.89	158.61	501.16	0.07	71	1	0
15	1	70	0	0	0	0	0	0	1	1	0	0	0	0	7000	6.2	4.87	1.17	2.9	0.94	6.04	50	63	47	0.025	5.55	23	83.6	0.5	70	2	0
16	1	37	1	0	0	0	0	0	1	3	1	0	1	0	7000	7.9	4.53	2.99	2.78	0.65	7.43	87	65	49	0.025	11.4	518	40.6	1.1	69	1	0
17	2	68	1	0	0	0	0	0	1	4	3	0	0	0	7000	5.8	3.52	0.91	1.84	1.11	3.56	50	57	50	9.76	74.19	95	1334	0.77	85	2	0
18	1	49	1	1	1	1	0	0	1	4	2	1	0	0	7000	6.4	3.06	0.57	1.74	0.87	4.29	68	64	48	22.86	96.03	98	260	0.1	44	1	0
19	1	48	1	0	0	1	0	0	1	4	0	0	0	0	7000	5.6	3.83	2.34	1.71	1.04	3.78	57	62	48	0.038	15.3	11	1016	0.09	55	1	0
20	1	56	1	0	0	0	0	0	1	4	2	0	1	1	7000	5.8	4.2	2.22	2.34	1.02	4.76	77	67	47	0.89	25.4	11.06	222	0.26	54	1	0
21	2	63	1	0	1	0	0	0	1	4	2	1	1	0	6000	5.6	4.36	1.18	2.19	1.49	6.04	51	67	46	0.357	10.8	12	138	0.07	50	1	0
22	1	42	1	1	0	0	0	0	1	3	0	0	0	0	8000	5.8	3.15	1.65	1.24	0.74	11.62	75	59	47	3.4	355.05	130	267.88	10.83	57	4	1
23	1	62	0	0	0	0	0	0	4	1	1	0	0	0	6000	5.4	5.28	1.32	2.98	1.6	5.04	54	69	50	0.41	15.23	11	135.36	0.1	61	1	0
24	1	46	0	0	0	0	1	1	1	1	1	1	0	0	7000	5.6	6.68	1.29	4.43	1.09	4.58	65	53	48	0.29	163.53	175	37.8	0.05	98	1	0
25	1	55	1	1	0	1	1	0	1	3	2	1	1	0	7000	10.1	4.65	2.44	2.86	0.87	6.9	100	50	59	0.812	129.29	125	913.92	0.06	70	1	0
26	2	83	0	0	0	0	0	0	3	1	0	0	0	0	6000	6.4	5.54	2.22	2.87	1.18	4.74	54	54	41	292	44.16	133	1400	2.6	266	4	0
27	1	66	1	0	0	0	0	0	1	4	0	0	0	0	8000	5.7	3.73	3.11	1.68	0.76	5.67	89	60	50	18.73	22.55	7	234	0.01	55	1	0
28	1	51	1	1	0	0	0	0	1	4	3	1	0	0	8000	7.5	5.38	3.18	3.1	0.81	5.44	53	61	47	0.4	21.83	3.37	111.2	0.8	63	1	0
29	1	80	1	0	1	0	1	1	1	4	0	0	0	0	7500	6.1	5.42	1.11	3.53	1.02	3.1	53	67	47	0.893	33.5	43	937.3	0.9	89	1	0
30	1	70	0	1	0	0	0	0	1	1	2	0	0	1	7000	10.9	3.29	0.97	2.08	0.77	5.16	61	52	47	0.04	4.71	105	40.6	0.04	74	1	0
31	1	41	0	0	0	0	1	0	1	1	1	0	1	0	7500	5.5	4.49	0.77	2.96	0.94	3.66	65	58	48	3.83	925.47	14.2	925.47	2	73	3	1
32	2	71	1	0	1	0	0	0	1	4	0	0	0	0	6000	5.5	6.53	3.79	3.28	0.92	5.38	69	45	48	2.56	105	63	567.2	0.8	100	1	0
33	2	75	1	0	0	1	0	0	1	4	1	0	0	0	7500	7.1	3.7	1.32	1.68	1.14	3.98	56	68	46	0.025	20.414	1.758	233	0.543	81	2	0
34	1	72	0	0	0	0	0	0	1	1	4	1	1	0	7000	5.3	6	1.17	3.21	1.29	4.95	57	64	48	0.048	15.1	42	21	0.13	81	1	1
35	1	41	1	0	0	0	0	0	1	2	3	0	0	1	7000	5.6	4.43	2.67	2.4	0.78	3.52	67	67	49	3.42	226.55	26	251	0.01	95	1	1
36	1	56	0	1	0	0	0	0	1	1	0	0	0	0	8000	7.9	4.62	1.68	3.16	1	6.13	48	56	47	100	74.05	185.91	65	0.19	38	1	0
37	2	81	1	1	1	1	0	0	1	4	1	0	0	0	7000	6.3	5.49	0.85	2.69	1.88	10.29	84	57	48	55.23	1151.12	300	1331	0.14	135	1	0
38	1	56	1	1	0	0	0	0	1	4	3	1	1	0	8000	7.3	4.42	1.89	2.54	0.8	13.13	173	60	50	20.24	931.09	147	1428	1.01	66	2	0
39	2	48	0	0	0	0	0	0	1	1	0	0	0	0	6500	5.5	4.03	2.11	2.18	0.95	4.06	66	55	45	95.49	145.2	16	425	0.615	78	2	1
40	2	77	0	0	0	0	0	0	1	1	1	1	0	0	8000	6.1	4.61	0.81	2.42	1.48	2.86	50	62	47	4.19	155.44	72.6	79.3	0.3	81	2	0
41	1	61	1	1	0	1	1	1	1	3	0	0	0	0	8000	6.7	5.41	5.39	2.06	0.87	6.31	54	50	48	0.025	14.1	1	15	0.124	54	1	0
42	1	41	1	0	0	0	0	0	1	3	3	1	0	0	8000	6	4.94	1.53	3.22	0.75	4.89	105	56	48	11.15	31.12	53.12	1533.42	0.32	50	1	0
43	1	51	0	0	0	0	0	0	1	1	0	0	0	0	8000	5.5	4.21	0.41	2.71	1.09	6.66	70	50	47	31.31	23.47	87	930	0.19	70	1	0
44	2	71	1	1	1	0	0	0	3	4	2	0	0	1	8000	5.4	5.16	1.71	3.17	1.14	6.38	61	63	47	0.81	22.5	19	736.61	0.63	105	1	0
45	1	59	0	0	0	0	0	0	1	1	0	0	0	0	8000	5.6	3.15	2.76	1.05	0.69	3.22	66	45	52	73.98	1135.99	353	103.68	0.22	55	2	0
46	1	70	1	0	0	1	1	1	1	4	0	0	0	0	9000	6.1	4.97	0.82	3.17	1.2	8.29	53	65	45	0.025	12.4	11	441	0.1	65	2	0
47	1	74	0	1	1	0	1	1	1	1	0	0	0	0	8000	8.3	3.86	2.54	1.59	0.6	6.34	114	56	55	2.44	1152	16	120	0.17	45	1	1
48	1	70	1	0	0	0	0	0	1	3	0	0	0	0	9000	8.9	3.07	3.73	0.99	0.68	7.71	90	65	45	0.036	46.5	8	224	0.23	86	2	0
49	1	51	1	0	0	0	1	1	4	4	0	0	0	0	5500	6.1	3.92	1.91	2.49	0.9	3.36	27	60	45	18.73	144	73	759	0.21	50	2	0
50	2	62	1	1	1	1	0	0	1	3	0	0	0	0	8000	6.6	4.24	0.85	2.43	1.19	2.85	41	54	47	0.04	18.8	9.45	1164.24	0.11	60	1	0
51	1	65	1	0	0	0	0	0	1	3	0	0	0	0	7000	5.2	4.51	2.7	1.84	0.87	3.63	61	53	47	0.87	38.89	19.77	382	0.143	69	1	0
52	1	66	0	0	0	0	0	0	1	1	0	0	0	0	8000	5.4	4.49	0.76	2.79	1.36	5.56	42	58	49	0.39	6	113	565	0.106	52	1	0
53	1	51	0	0	0	0	0	0	1	1	0	0	0	0	8000	5.6	5.88	2.13	3.46	0.96	2.93	58	62	48	100	21.86	106.3	294	0.39	52	1	0
54	1	45	0	0	0	0	0	0	1	1	0	0	0	0	8000	5.6	4.24	0.66	2.67	0.97	3.76	63	59	45	0.025	9.7	29	900	0.2	56	4	1
55	1	86	1	0	0	0	0	0	1	4	3	0	1	0	8000	5.4	4.04	1.02	2.33	0.66	18.83	88	62	44	48.48	669.92	300	5556	0.48	52	1	0
56	1	61	0	1	1	0	0	0	1	1	1	0	0	1	8000	6.4	5.56	1.46	3.68	0.82	6.67	63	50	47	8.87	72.33	118.57	3988	0.12	79	2	0
57	1	51	1	0	0	0	0	0	4	4	0	0	0	0	8000	11.7	4.63	5.4	1.63	0.71	7.79	104	38	51	100	204.43	176.53	1488	0.37	40	3	1
58	1	62	0	0	0	0	1	1	1	1	0	0	0	0	9500	5.5	3.73	0.99	2.64	0.71	2.38	70	62	51	1.11	19.3	3.72	1013	1.08	109	1	1
59	1	58	1	0	1	1	1	1	1	2	4	0	1	1	7000	5.4	2.9	0.6	1.63	0.77	7.13	84	72	48	40.16	9.37	1	42.2	0.05	56	1	0
60	2	66	1	0	1	1	1	0	1	4	1	0	1	0	7000	5.8	2.58	0.98	0.9	1.12	6.64	70	64	42	0.025	8.94	1.65	230	0.585	65	1	0
61	1	58	1	0	0	0	1	1	1	4	1	1	0	0	8000	5.4	3.67	1.23	2.22	1.05	4.88	62	61	54	1.98	18.02	13	15	0.04	76	1	0
62	2	68	0	0	0	0	0	0	1	1	2	0	0	0	12000	5.2	4.29	1.17	2.63	0.88	6.69	60	57	48	18.61	62.11	25.55	5947	2.76	75	4	1
63	1	26	0	0	0	0	0	0	2	1	0	0	0	0	10000	5.6	3.84	1.32	2.17	0.92	46	67	56	49	95.91	129.29	185.32	2662	0.63	67	4	1
64	1	53	0	0	0	0	0	0	1	4	0	0	0	0	7000	5.4	3.89	1.11	2	1.33	6.22	61	61	50	12.8	17.69	35.41	854.5	0.235	67	1	0
65	1	76	1	1	0	0	0	0	1	1	1	1	0	0	6000	7.3	3.7	1.59	2.16	0.79	5.14	62	59	48	40.16	876.24	133.35	345	0.649	57	1	0
66	1	59	0	1	0	0	0	0	1	1	2	0	0	1	7000	8.2	4.67	1.13	3.13	1.01	4.12	48	54	48	12.12	22.58	68.91	335	0.134	109	1	0
67	1	44	0	0	0	0	0	0	1	1	0	0	0	0	6500	5.2	2.93	0.81	1.75	0.93	3.44	42	63	43	7.84	55	120	857	0.02	294	1	1
68	1	51	1	0	1	0	1	0	1	1	1	0	0	0	11000	5.7	4.09	1.49	1.89	0.81	6.31	54	52	47	0.994	160	13	3001	0.963	101	1	1
69	1	58	0	1	0	0	0	0	1	1	0	0	0	0	8000	9.1	4.3	1.32	2.5	0.79	4.76	55	64	47	0.041	5.42	1.76	312	0.069	60	1	1
70	1	74	1	0	0	0	0	0	1	3	0	0	0	0	11000	5.8	2.6	0.93	1.07	0.9	8.89	225	59	47	26.8	104	50.7	3278	9.23	48	1	0
71	1	47	0	0	0	0	0	0	4	1	4	0	1	0	9000	7	4.16	0.95	2.76	0.9	3.38	44	62	47	33.51	32.29	101.17	537	0.176	62	1	0
72	1	34	1	0	0	0	0	0	2	4	0	0	0	0	8000	5.3	4.69	1.48	2.66	1.32	4.25	73	63	47	35.18	368.33	300	319	0.02	113	1	0
73	1	55	1	0	0	0	1	1	1	4	1	1	0	0	7000	5.5	4.04	1.94	2.28	0.89	13.09	106	55	48	100	1023	439	665	0.12	180	1	0
74	1	43	0	0	0	0	1	1	4	1	2	1	0	0	7000	4.6	5.57	1.26	3.76	0.99	4.45	73	62	49	24.31	1521	141.53	85.68	0.16	62	1	0
75	1	58	0	0	0	0	0	0	1	1	2	1	0	0	9000	5.7	4.75	1.56	2.79	1.04	4.74	66	62	50	28.32	31.55	226.94	657	0.58	61	1	0
76	1	31	0	0	0	0	0	0	1	1	0	0	0	0	8000	5.2	5.76	3.7	2.62	0.75	4.75	77	66	49	9.77	17.75	65.64	17	0.05	94	1	0
77	1	56	1	0	0	0	0	0	1	3	0	0	0	0	8000	5.6	4.36	1	2.76	0.95	3.73	61	62	48	11.48	215.51	119.41	15	0.04	73	1	0
78	1	59	0	0	0	0	1	1	1	1	0	0	0	0	9000	5.3	4.41	1.04	2.64	0.87	3.47	71	62	46	5.88	8.41	11.48	724	0.89	125	1	0
79	1	43	0	0	0	0	0	0	1	1	2	0	0	0	8000	5.7	5.13	1.37	3.37	0.93	2.88	50	65	45	10.71	16.55	219.64	393	0.22	75	1	0
80	1	45	1	0	0	0	0	0	1	4	0	0	0	0	8000	5.4	5.3	1.14	3.24	1.21	3.77	70	65	45	7.99	14.53	78.17	71.82	0.17	120	1	0
81	1	72	1	1	1	1	0	0	1	4	5	1	0	1	7000	10.8	6.47	1.04	4.21	1.19	5.25	37	60	49	0.94	26.6	10.9	1648	0.4	130	1	1
82	1	83	1	1	1	1	0	0	1	4	3	1	1	0	7000	8.4	4.07	1.34	2.06	1.2	5.84	37	58	49	75.24	456.41	300	947	0.13	72	1	0
83	1	51	0	0	0	0	1	1	1	1	0	0	0	0	7500	5.4	3.76	0.97	2.09	1.03	3.23	55	61	45	20.2	5.3	94.9	301	0.16	42	1	0
84	1	74	0	1	0	0	1	1	1	1	2	0	0	1	8000	7.9	4.46	2.15	2.53	0.8	8.23	140	40	60	100	1233.92	300	5849	2.29	84	4	1
85	1	57	0	0	0	1	0	0	1	1	1	0	0	0	9000	5.7	4.41	2.81	2.52	0.72	4.84	60	57	47	20.77	163.53	271.76	64	0.32	66	1	0
86	2	51	0	0	0	0	0	0	1	1	0	0	0	0	8000	6.1	5	1.48	2.95	1.26	5.68	48	63	42	12.86	23.22	96	1588	0.22	114	1	0
87	2	67	0	0	0	0	0	0	1	1	1	1	1	0	11000	5.8	4.38	0.94	2.09	1.48	2.22	39	67	49	1.38	10.44	16.54	329	0.07	137	2	0
88	1	42	1	0	0	0	0	0	1	4	3	0	1	0	6000	6.3	4.74	0.95	3.36	0.71	5.31	73	59	48	23.96	31.5	152.15	280.9	0.08	60	1	1
89	1	35	1	0	0	0	0	0	1	4	1	0	0	1	8000	8.9	6.54	1.71	4.38	1.22	3.76	76	51	49	76.44	648.13	300	15	0.38	51	2	0
90	2	70	1	1	0	0	0	0	1	4	1	1	0	0	6000	8.7	3.73	1.5	1.74	0.82	10.27	127	65	44	42.2	100	82.7	4445	1.4	72	4	1
91	2	59	0	0	0	0	0	0	3	1	0	0	0	0	8000	6.5	6.72	2.26	4.22	0.95	5.42	31	52	48	19.71	135.98	204.78	705	0.65	125	1	0
92	1	67	0	0	0	0	0	0	1	1	0	0	0	0	8000	6.2	3.7	0.97	2.66	0.81	3.15	70	57	49	9.75	328.4	66.12	20	2.28	76	1	0
93	1	36	1	0	0	0	0	0	1	2	0	0	0	0	8000	5.2	4.17	1.1	2.27	1.18	5.54	67	65	45	3.38	36.65	37.97	91	0.18	91	1	0
94	1	53	0	0	0	0	0	0	1	1	2	0	0	1	8500	5.4	4.28	0.7	2.73	0.95	4.71	60	57	46	3.55	16	33.1	325	0.237	73	1	0
95	1	67	1	0	0	0	1	0	1	4	3	1	1	0	7000	5.6	2.81	1.06	1.4	0.83	5.94	43	60	48	49.93	37.58	216.28	2943	0.56	52	1	1
96	1	75	1	1	1	1	0	0	1	3	4	1	1	0	7500	6.5	4.61	1.11	2.73	0.97	8.12	92	62	45	1.64	191	77.4	811	0.911	119	3	1
97	1	59	1	1	0	1	1	1	1	4	1	0	0	0	7000	6	4.86	0.98	2.35	1.78	5.71	72	52	49	0.946	21.5	6.19	468	0.208	127	2	0
98	1	70	1	0	0	0	0	0	1	3	3	1	0	0	9000	5.8	3.4	1.1	2.15	0.62	5.29	102	60	48	0.28	32.83	3.43	59.85	0.21	133	1	0
99	1	27	1	0	1	1	0	0	2	3	0	0	0	0	8000	5.7	5.3	1.64	3.33	1.07	3.22	60	63	47	1050	50.7	9	41.3	0.13	77	1	0
100	1	55	0	0	0	0	1	0	1	1	0	0	0	0	10500	5.6	4.68	2.02	2.81	0.95	4.02	52	60	43	0.021	3.26	0.96	78.1	0.185	63	1	0
101	1	58	0	0	1	0	1	0	1	1	3	1	0	0	8000	5.6	3.8	1.5	1.86	1.25	6.9	77	62	46	100	2997	300	547	0.96	82	4	1
102	1	73	0	0	0	0	0	0	1	1	1	0	0	1	8000	5.2	4.12	0.88	2.57	1.04	3.64	68	67	49	0.02	8.06	1	67	0.473	62	1	0
103	1	50	1	0	0	0	0	0	1	2	2	0	0	0	9000	7.4	4.57	8.06	1.08	0.63	8.67	46	71	36	0.56	7.95	8	200	0.22	113	1	0
104	1	72	1	0	0	0	0	0	1	4	2	0	0	0	8000	5.3	3.1	1.03	2	0.86	7.2	54	62	47	9.88	177.3	97.34	1615	0.11	55	1	0
105	1	47	1	0	0	0	1	1	1	3	1	1	0	0	8000	5.4	5.07	2.14	2.6	1.19	6.18	57	60	52	1.27	11.1	32	886	0.3	81	1	0
106	1	60	1	0	0	0	1	1	1	3	0	0	0	0	8000	5.4	4.38	1.52	2.82	0.77	4.05	89	62	52	0.044	4.65	1	561	0.196	199	1	0
107	1	72	0	0	0	0	0	0	1	1	2	0	1	1	8000	5.8	4.59	0.64	2.58	1.36	5.1	37	57	48	0.025	25.7	1.27	634.8	0.043	76	1	0
108	1	38	1	1	0	0	1	0	1	4	1	0	0	0	12500	8	5.37	1.06	2.26	0.79	5.32	60	66	48	0.026	3.47	1	15	0.139	63	1	1
109	1	38	0	0	0	0	0	0	4	1	1	0	1	0	8000	5.4	3.68	0.99	1.93	1.11	5.97	76	56	47	66.79	625.66	375	191	0.24	120	1	0
110	1	66	1	0	0	0	0	0	1	4	0	0	0	0	7500	5.4	3.86	0.63	1.64	1.53	3.61	78	62	45	0.025	13.4	2.85	15	0.288	62	1	0
111	1	51	0	0	0	0	0	0	1	1	1	1	0	0	8500	5.7	4.05	1.31	2.52	0.71	3.89	62	68	47	80.25	34.46	300	776	1	71	1	0
112	1	39	0	0	0	0	0	0	1	1	1	1	0	0	9000	8.3	5.35	1.92	3.2	1.17	10.59	67	57	46	100	366.75	643	254	6.57	284	1	0
113	1	48	0	0	0	0	1	1	1	1	1	1	0	0	7000	5.6	5.32	3.54	2.85	1.13	5.23	52	58	47	17.42	664.94	417	55.9	0.2	39	1	0
114	1	47	0	1	0	0	0	0	1	1	3	1	1	0	8000	8.5	4.49	4.29	2.33	0.82	3.94	54	67	48	8.02	59.89	76.45	64	0.13	61	1	0
115	1	51	1	1	1	1	0	0	1	4	3	1	1	0	8000	6.2	2.93	1.57	1.35	0.76	5.38	63	63	47	14.34	78.87	187.47	194.79	0.29	75	1	0
116	1	53	1	1	1	1	0	0	1	3	2	1	1	0	7000	7	3.04	0.89	1.55	0.92	6.07	71	59	47	24.14	24.37	53.49	900	2.13	79	1	0
117	1	43	0	1	0	0	0	0	1	1	0	0	0	0	7000	7.3	3.62	1.49	2.2	0.78	5.54	65	65	45	3.14	6.2	1	15	0.07	66	1	0
118	1	67	0	1	1	0	1	0	1	1	3	0	1	1	6000	7.7	3.15	0.91	1.66	0.96	6.75	74	38	47	75.65	104.7	300	4231.3	0.276	97	4	1
119	2	83	1	1	0	0	0	0	1	4	1	0	1	0	8000	9.1	3.88	0.96	2.39	0.7	12.28	59	58	46	1.84	847.06	8.65	14421	13.67	62	3	1
120	1	63	0	0	1	0	0	0	1	1	0	0	0	0	9000	5.5	3.79	2.01	2.18	0.82	7.21	75	59	48	23.32	22.55	144.05	675.99	0.31	60	1	0
121	1	51	1	0	0	1	1	1	1	3	1	0	0	0	8000	6.5	5.53	2.1	3.44	1.02	3.6	51	62	52	0.025	7.11	1.77	277	0.096	89	1	0
122	2	66	1	1	1	0	0	0	1	3	3	1	0	0	8000	6.5	4.31	0.59	2.4	1.18	2.61	45	56	47	3.12	408.45	101.25	350	0.57	134	2	0
123	1	63	1	0	0	0	1	1	1	3	1	0	1	0	8000	5.7	4.22	0.99	2.76	0.95	2.47	61	68	49	100	148	298	65	0.214	66	1	0
124	1	47	1	0	1	0	0	0	1	4	0	0	0	0	9000	5.6	6.27	4.2	3.42	1.13	4.62	74	64	46	0.95	38	30	1211	0.162	73	1	0
125	1	48	1	0	0	0	1	1	1	3	2	1	0	0	8000	6	4.3	1.16	3.07	0.83	5.2	70	60	48	63.31	406.15	300	145	0.117	55	1	0
126	1	54	1	0	1	0	1	1	1	3	1	0	0	0	9000	5.6	2.7	4.32	0.7	0.71	5.68	56	65	49	5.78	47.83	77.87	119	0.38	96	1	0
127	1	44	0	0	0	0	0	0	1	1	1	0	0	0	8000	5.4	4.67	2.12	2.54	1.05	3.32	53	64	47	1.56	49.46	68.27	40	0.14	102	1	0
128	1	50	0	0	0	0	1	1	1	1	0	0	0	0	8000	7.8	4.68	3.24	2.31	0.83	3.65	57	62	47	5.7	14.92	31.25	158	0.7	80	1	0
129	1	42	0	0	0	0	0	1	1	1	2	0	1	0	8000	5.2	5.52	0.97	3.8	1.43	4.57	94	66	48	19.39	131.97	300	1026	0.23	16	2	0
130	1	81	1	1	0	0	0	0	1	4	1	0	0	1	8000	6.5	4.48	1.81	3.15	0.65	5.48	68	59	47	66.48	154.65	161.72	2966	5.68	74	2	1
131	1	44	1	0	0	0	1	1	1	3	1	0	1	0	6000	5.3	5.77	3.2	3.4	1.21	5.05	72	61	47	89.5	409	222	206	0.11	68	1	1
132	1	32	0	0	0	0	0	0	1	1	0	0	0	0	9000	5.6	6.04	5.39	3.93	1.13	3.92	68	66	48	0.81	22.41	8.49	15	0.11	74	1	0
133	1	59	0	0	0	0	0	0	1	1	0	0	0	0	6000	5.3	2.92	0.93	1.51	9.98	3.55	67	62	45	0.025	100	1	29	0.3	134	1	0
134	1	52	1	0	0	0	0	0	4	3	1	0	0	0	8000	5.9	4.21	0.96	2.63	1.15	4.52	41	60	46	0.025	26.2	175	49.6	2.43	62	1	0
135	1	57	0	0	0	0	1	0	1	1	0	0	0	0	9000	5.5	5.86	2.43	3.78	1.3	3.55	50	60	50	0.025	2.38	1	67	0.115	61	1	0
136	2	68	0	1	0	0	0	0	1	1	0	0	0	0	7000	11.8	4.36	1.15	2.6	1.09	4.12	48	59	46	1.13	26.4	35.9	2783	0.114	76	1	0
137	1	46	1	0	0	0	1	0	2	4	4	0	1	1	9000	6.5	7.07	5.39	3.22	1.27	4.06	94	53	47	60.6	269	679	1221	0.6	40	2	1
138	1	39	0	0	0	0	0	0	1	1	1	0	0	1	7000	5.5	3.55	0.68	1.68	1.1	4.84	64	40	45	17.07	160.96	197.02	553	0.24	103	3	1
139	1	44	0	0	0	0	0	0	1	1	1	1	0	0	10000	7.8	4.29	3.92	2.15	0.94	4.02	64	65	47	53.68	557.66	300	30.74	0.07	31	1	0
140	1	61	0	0	0	0	1	0	1	1	1	0	1	0	8000	5.6	3.57	1.01	2.17	0.9	2.42	64	55	48	26.52	67.67	192.97	1701	0.6	31	1	0
141	1	67	0	0	0	0	1	1	1	1	2	0	1	1	7000	5.9	3.83	0.56	2.6	0.96	7.05	62	59	53	0.04	25.34	52	1713	0.12	143	4	1
142	1	54	1	0	0	0	0	0	1	4	2	0	0	1	7000	5.3	5.21	2.46	3.35	1.04	3.9	75	61	47	23.79	157.45	134.98	65	0.15	49	1	0
143	1	68	0	0	0	0	0	0	1	1	0	0	0	0	12500	6.3	4.03	1.35	2.39	0.83	5.28	86	64	49	60.14	220.9	300	565.02	0.35	96	1	0
144	1	54	0	0	1	0	0	0	1	1	0	0	0	0	12500	5.8	4.53	1.2	2.5	1.131	5.69	88	66	47	0.01	26.2	9	30	0.01	57	1	0
145	1	52	1	0	0	0	1	0	1	3	1	0	0	0	8000	5	3.23	0.86	1.86	0.94	3.53	69	63	48	0.031	1	1	39	0.027	44	1	0
146	1	58	1	0	1	0	1	1	1	4	3	1	1	0	10000	6.6	4.41	2.47	2.59	0.96	4.32	65	65	45	13.92	51.09	87.69	157	0.34	63	1	0
147	1	69	1	0	0	0	1	1	1	4	1	1	0	0	6000	5.1	3.26	0.85	1.87	0.99	3.11	86	58	52	0.146	94.9	6.38	89.6	0.136	100	1	0
148	1	70	1	0	0	0	1	0	1	3	2	1	0	0	7000	6	3.88	0.73	2.78	0.75	3.78	57	51	47	0.341	55	14	186	0.194	81	2	1
149	1	45	0	0	0	0	1	0	4	1	3	0	1	1	6500	5.4	3.53	1.32	2.26	0.85	3.82	68	64	48	9.27	56.56	123.23	592.96	0.046	91	1	0
150	1	61	0	0	0	0	1	0	1	1	1	0	0	1	6500	6.2	4.75	0.78	3.33	1.07	5.56	60	61	47	0.43	96.03	13	30.82	0.03	33	1	0
151	1	65	1	0	1	0	0	0	1	3	2	0	1	1	8500	6.2	2.72	0.82	1.19	0.91	5.39	83	52	47	0.071	43.2	3.32	391	0.088	307	1	0
152	1	45	0	0	0	0	1	0	1	1	2	1	1	0	8000	5.9	4.68	0.82	3.23	1.04	3.12	65	41	60	8.52	23.84	17.03	4796	0.036	59	3	1
153	1	58	1	0	0	0	1	0	1	4	2	0	1	1	7500	5.7	3.41	4.66	1.29	0.64	8.67	211	52	48	7.21	26.4	46	790	0.04	56	2	1
154	1	52	0	0	0	0	1	0	1	1	2	1	0	1	8000	5.8	4.6	1.32	3.03	0.8	3.56	140	57	47	19.24	967.05	211	807	0.11	57	1	0
155	2	66	1	0	0	0	0	0	1	3	1	1	0	0	8000	7.2	3.31	1.15	2.1	0.77	4.12	42	65	47	1.94	122	27.7	80	0.07	28	2	1
156	1	38	1	0	0	0	1	0	1	4	1	0	1	0	7500	5.7	6.18	2.09	4.37	1.09	2.97	62	67	48	6.95	16.2	116	473	0.03	65	1	0
157	1	50	1	0	0	0	0	0	1	3	0	0	0	0	10000	6.2	3.12	1.53	1.51	1.06	3.58	72	52	47	29.8	93.4	67.6	37.8	0.03	148	1	0
158	1	61	1	0	0	0	0	0	1	3	0	0	0	0	7000	5.7	4.27	1.3	2.82	0.72	5.63	67	62	48	17	61.1	2.94	331	0.094	78	1	0
159	1	77	0	0	0	0	0	0	1	1	0	0	0	0	6000	5.6	3.13	1.09	1.71	0.7	3.88	71	42	51	1.72	36.42	12.62	5199	0.88	88	3	1
160	1	71	0	1	0	0	0	0	1	1	1	0	0	1	7500	7.6	3.89	0.86	2.46	0.76	4.52	106	49	48	0.01	16.38	7	366	2.28	85	1	0
161	1	59	0	0	0	0	0	0	1	1	1	0	0	1	9500	8.5	4.82	2.28	3.03	1.01	4.58	46	65	48	25	4000	97.78	198	0.08	65	1	0
162	2	51	0	0	0	0	0	0	1	1	0	0	0	0	7500	5.6	3.28	1.23	2.31	1.01	6.01	75	40	47	63.43	146.3	200	959	0.58	49	4	1
163	1	44	0	0	0	0	0	0	1	1	0	0	0	0	7500	6	5.75	1.65	3.15	1.15	6.38	93	46	55	100	1540.23	300	774	2.12	64	4	1
164	2	59	0	1	1	0	0	0	1	1	2	1	1	0	7000	10.2	5.73	2.24	3.7	0.9	4.61	73	60	48	1.98	105.15	77	1699	0.279	64	1	1
165	2	75	1	0	0	0	0	0	1	3	0	0	0	0	7000	5.7	4.56	0.83	2.9	0.93	5.27	39	60	47	0.29	111.22	238.83	2711	1.1	81	1	0
166	1	51	0	0	0	0	0	0	1	1	0	0	0	0	7000	5.5	4.52	1.71	2.4	1.09	4.37	54	51	47	200	243.46	164.95	126	0.33	48	1	0
167	2	80	0	0	0	0	0	0	1	1	1	0	0	1	6000	5.5	4.05	0.7	2.25	1.23	3.8	52	55	45	9.75	40.4	72.27	2236	0.09	30	1	0
168	1	59	1	0	0	0	0	0	1	3	2	1	0	1	10000	5.4	3.12	0.61	1.81	0.85	4.56	56	57	48	7.68	538.01	38.75	15	0.07	60	1	0
169	2	49	1	0	0	0	1	1	1	4	0	0	0	0	9000	5.5	4.8	2.1	2.85	0.91	4.13	68	57	51	0.146	36.4	1.88	967	0.357	102	1	0
170	1	65	1	0	0	0	1	0	1	3	1	1	0	0	8000	5.9	3.3	0.94	1.29	1.42	4.37	72	60	47	20.2	42	25.3	2407	0.162	25	2	1
171	1	39	1	0	0	0	0	0	1	3	1	0	1	0	9000	5.8	3.19	1.65	1.88	0.69	3.8	52	59	47	1.32	28.89	45.55	136	0.06	57	1	0
172	1	56	0	0	0	0	0	0	1	1	2	1	0	0	8000	5.6	3.14	1.18	1.74	0.86	4.62	56	60	48	15.41	476.74	110	91	0.085	76	1	0
173	1	39	0	0	0	0	1	1	1	1	0	0	0	0	9000	5.8	2.3	2.06	1.07	0.6	6.37	74	67	47	0.025	121	4.68	15	0.292	179	1	0
174	2	56	0	0	0	0	1	1	1	1	1	0	0	1	9000	5.2	5.78	1.37	4.13	1.15	4.54	39	49	48	25	390.45	282.83	268	0.11	51	1	0
175	1	41	0	0	0	0	1	0	1	1	2	1	1	0	10000	5.9	5.11	3.34	3.14	0.78	3.32	64	60	49	3.59	158.82	104.94	677	0.28	47	1	0
176	1	39	1	0	0	0	0	0	1	3	1	1	0	0	7000	5.6	4.19	1.59	2.5	0.86	2.82	53	68	45	18.4	7.56	1.52	445	0.03	129	1	0
177	1	51	0	0	0	0	0	0	1	1	0	0	0	0	7000	5.2	3.8	1.74	2	0.87	1.67	66	58	48	0.2	7.63	1.19	15	0.027	68	1	0
178	1	86	1	0	1	0	1	1	3	4	2	1	1	0	7000	6.3	2.57	0.74	1.22	0.98	7.76	74	40	47	0.14	92.21	3.5	553.19	21.43	137	3	1
179	1	50	1	0	0	0	0	0	1	4	4	1	1	0	8000	6.4	3.79	2.67	2.08	0.65	6.92	101	61	48	5.76	121	74	449.33	0.19	94	1	0
180	1	41	0	0	0	0	1	1	1	1	0	0	0	0	8000	5.4	3.72	1.73	1.73	0.88	4.62	53	53	55	28.5	349.67	171.26	93	0.06	41	1	0
181	1	70	0	0	0	0	0	0	1	1	1	0	1	0	8000	5.3	2.91	0.77	1.47	1.16	4.93	57	46	45	2	165	254	2056	0.04	121	2	1
182	1	46	1	0	0	0	0	0	1	3	0	0	0	0	8000	5.2	3.98	0.9	2.35	1.15	3.99	68	57	47	0.14	95.8	73	44.9	0.02	123	1	0
183	1	58	1	1	0	0	1	0	1	3	1	0	0	0	7000	10.6	3.55	2.73	1.79	0.61	3.36	41	51	48	5.11	39.8	64	416.9	0.15	97	1	0
184	1	70	1	1	1	1	1	1	1	4	2	1	0	0	8000	5.7	3.02	0.52	1.75	1.01	8.17	77	60	47	2.99	153.57	20.15	612	0.15	77	1	0
185	1	43	0	0	0	0	0	0	1	1	0	0	0	0	7000	5.8	3.82	1.27	1.95	0.8	3.6	52	64	47	18.73	479.73	81.54	33.58	0.02	179	1	0
186	2	79	1	0	1	0	0	0	1	4	0	0	0	0	8000	5.3	3.2	1.39	1.62	0.84	4.2	72	48	47	7.82	273	250	2926.1	0.494	151	4	1
187	1	65	0	0	0	0	0	0	1	1	1	1	0	0	7500	5.6	4.44	1.39	2.73	0.92	6.52	68	54	48	0.23	39.8	7	180	0.05	59	1	0
188	2	74	0	0	0	0	0	0	1	1	0	0	0	0	7000	6.5	4.53	1.1	2.53	1.08	3.83	48	33	52	0.025	14.35	1.52	400.52	0.28	25	1	0
189	2	66	1	1	0	0	0	0	1	4	1	0	0	0	8000	7.3	4.36	3.8	1.49	0.97	4.12	43	59	45	2.44	117	32	602	0.343	87	3	1
190	1	56	1	0	0	0	1	1	1	4	3	1	0	1	12000	5.6	2.49	0.46	1.56	0.63	5.37	63	26	65	0.29	17.2	1.46	1047	1.41	123	3	1
191	1	48	1	0	0	0	0	0	1	3	1	0	0	0	8000	5.4	3.96	0.43	2.44	1.03	5.19	63	61	47	0.64	292.31	29.96	312	2.42	52	1	0
192	2	71	1	1	0	0	0	0	1	4	2	1	1	0	8000	7.2	4.49	0.89	2.81	0.94	5.69	49	63	47	29.92	567.12	125	284	0.26	128	1	0
193	2	80	1	0	1	1	0	0	3	3	1	1	0	0	8000	5.3	4.98	1.52	3.03	1.03	5.76	60	60	41	37.43	275.29	233.54	3606	0.74	128	3	1
194	1	55	1	0	0	0	1	0	1	3	4	0	1	1	9000	11.8	2.4	0.71	1.22	0.75	5.57	57	46	48	64.23	1460.77	256.24	744	0.21	73	2	1
195	2	59	1	0	0	0	0	0	1	3	2	0	1	1	8000	7	5.58	1.38	3.55	1.14	5.33	43	34	47	74.08	887.71	235.04	3543	0.045	54	3	1
196	1	65	1	0	0	0	1	0	1	4	0	0	0	0	7500	5.6	4.39	1.03	2.46	1.22	6	63	65	48	0.025	17	1.01	76.8	0.148	90	1	0
197	1	63	1	1	1	1	1	1	1	4	0	0	0	0	8500	7.6	3.36	1.6	1.62	0.81	3.11	66	54	50	9.77	6.91	20	209	0.355	39	1	0
198	1	60	0	0	1	0	0	0	1	1	4	0	1	1	9000	5.6	2.99	1.14	1.6	0.78	6.88	57	60	47	3.06	92	38.11	625	0.043	67	1	0
199	1	43	1	0	0	0	0	0	1	2	2	0	0	1	8000	5	5.93	0.93	4.28	1.07	5.94	59	59	45	5.76	62.06	154	422.4	0.07	82	2	1
200	1	71	0	0	1	0	0	0	3	1	2	0	0	0	10000	5.7	7.13	0.62	5.17	1.07	5.77	59	60	45	1.64	133	189	634.8	0.28	38	1	0
201	1	38	0	0	0	0	0	0	1	1	3	0	0	1	8000	5.6	3.07	1.74	1.93	0.45	6.91	72	55	47	0.29	22.73	4.91	91	0.13	86	1	0
202	1	59	1	1	0	0	1	0	1	4	1	0	0	1	8000	8.7	2.51	0.81	1.7	0.53	10.59	211	56	55	0.78	468.59	58.97	990.51	0.4	180	1	0
203	1	50	1	1	1	1	1	1	1	3	1	1	0	0	7000	8.8	3.85	1.36	1.9	0.96	6.54	49	64	48	0.025	19.29	2.6	26	0.155	75	1	0
204	2	73	1	0	0	0	0	0	1	4	2	1	0	0	6000	7	6.52	2.41	4.11	1.11	4.88	70	54	47	1.62	20.5	5.59	102	0.21	40	1	0
205	2	65	1	0	0	0	0	0	1	3	2	0	1	1	9000	6.1	5.17	7.82	3.23	1.26	3.59	52	70	40	1.32	19	146	1732	0.413	64	4	1
206	1	38	0	1	1	0	0	0	1	1	1	0	0	1	9000	5.3	5.98	3.73	2.95	1.1	3.9	52	60	45	12.78	37.3	148	253.2	0.02	86	1	0
207	2	70	0	1	0	0	0	0	1	1	1	1	0	0	8000	10	4.35	2.04	2.37	1.03	3.52	429	65	43	0.025	67.9	88	165	4.16	45	1	0
208	2	70	0	1	1	0	0	0	1	1	1	0	1	0	7000	10.2	3.77	1.43	2.37	0.81	6.37	65	52	47	10.84	72.99	166.12	744	0.19	185	1	0
209	2	72	0	0	0	0	0	0	1	1	1	1	0	0	8000	5.7	2.61	0.58	1.54	0.82	5.51	71	59	51	7.68	199.79	31.36	5902	2.59	88	4	1
210	1	43	0	0	0	0	0	0	1	4	2	0	0	0	7000	5.8	2.75	0.74	1.21	1.1	4.09	64	61	41	0.298	128	43	146.06	0.044	125	1	0
211	2	63	1	0	0	0	0	0	1	4	2	0	0	0	7000	6.6	5.07	4.42	2.6	0.37	5.62	131	52	48	1.5	19.61	7.02	9822	0.32	90	2	1
212	1	75	1	0	0	0	1	1	1	3	3	1	0	0	8000	6.9	3.62	4.35	1.56	0.72	5.43	100	59	47	4.14	39.77	64.11	1482	0.18	52	1	0
213	1	34	0	0	0	0	1	0	1	4	0	0	0	0	10000	5.7	3.63	1.16	2.47	0.9	4.07	57	59	53	0.025	35.5	264	30	0.076	50	1	0
214	1	67	1	0	0	0	1	1	1	4	2	1	0	0	8000	6.5	5.75	1.24	4.56	0.99	3.19	64	54	49	0.025	443	43	191	0.175	52	1	0
215	1	51	0	0	0	0	0	0	1	1	0	0	0	0	8000	5.6	2.9	1.13	1.49	0.84	3.58	54	58	43	16.6	13.3	51.6	1191	0.03	45	2	1
216	2	72	1	1	1	0	0	0	1	3	2	1	0	0	8000	11.9	3.08	1.13	1.42	0.92	6.7	57	63	48	0.03	3.62	28	89	0.02	57	1	0
217	1	54	1	0	0	0	0	0	1	4	2	1	0	0	8000	5.7	3.5	1.31	2.25	0.73	3.05	68	50	48	3.61	9.09	44	680	0.23	46	1	0
218	1	40	1	0	0	0	0	0	1	2	1	0	0	1	8500	5.9	3.58	1.22	2.15	1.08	6.64	60	63	47	0.79	91.88	19.46	15	0.05	80	1	0
219	1	55	0	0	0	0	0	0	1	1	2	0	1	0	15000	5.8	2.94	0.78	1.64	1.06	4.62	72	64	48	0.81	7.29	20	28	0.082	92	1	0
220	2	58	1	1	0	0	0	0	1	3	4	0	1	0	7000	6.5	4.22	0.64	2.16	1.61	4.73	41	71	38	0.025	3.99	1	17	0.14	66	1	0
221	1	41	1	0	0	0	0	0	1	2	0	0	0	0	7000	7	3.21	2.03	1.51	1.02	4.68	84	43	47	0.88	17.88	29	35.4	0.04	43	1	0
222	1	70	0	0	1	1	1	1	1	1	1	0	0	1	6500	6	3.22	1.37	1.85	0.74	4.52	68	42	43	40.62	50.27	219.1	374	0.023	35	4	1
223	1	55	1	0	0	0	0	0	1	2	1	0	1	0	8000	6.7	3.96	1.03	2.58	1.01	6.26	70	50	47	83.31	337.75	300	1461	0.64	85	2	1
224	1	49	1	1	0	0	0	0	1	4	2	0	0	1	8000	6.7	3.68	1.56	2.06	0.97	3.02	54	59	46	100	2592.11	300	1509	0.89	64	2	1
225	1	47	1	1	0	0	0	0	1	3	4	0	1	1	8000	9.3	3.57	0.77	2.51	1	1.74	45	56	54	31.6	85.3	363	300	0.04	60	1	0
226	2	44	1	0	0	0	0	0	1	3	3	1	1	0	8000	5.9	4.15	1.16	2.77	1.03	5.94	38	60	47	4.03	136.66	156.9	1082	1.13	52	1	0
227	1	60	0	0	0	0	1	1	1	1	2	0	0	1	8000	5.6	4.22	0.76	2.9	1.09	6.64	73	25	63	37.12	36.15	138.74	3042.88	0.62	150	3	1
228	2	54	1	1	0	0	0	0	4	3	0	0	0	0	8000	7	5.54	2.64	2.81	1.03	2.88	42	65	42	1.33	6.97	22	630	0.036	115	1	0
229	1	55	1	0	0	0	0	0	1	3	2	1	1	0	8000	5.4	3.52	1.43	1.86	0.8	3.43	73	68	45	0.477	98.2	235	70	0.181	56	1	0
230	1	42	1	0	0	1	1	1	1	4	2	0	1	0	9000	8.1	3.35	2.91	1.56	0.87	7.48	100	59	50	0.025	7.15	61	1549	0.118	85	1	0
231	1	52	1	1	0	0	1	1	1	3	2	1	1	0	8000	8.3	4.63	2.04	3.26	0.84	3.25	59	65	48	0.69	5.42	10	52	0.08	100	1	0
232	2	76	0	1	1	1	0	0	1	1	2	1	0	1	8000	8	3.96	2.88	1.51	0.89	5.83	55	56	45	0.025	9.54	12	1283	0.02	90	2	1
233	2	75	0	0	0	0	0	0	1	1	0	0	0	0	7000	6	5.16	1.32	3.16	1.47	3.1	59	57	43	0.316	9.93	9	549	0.073	56	1	0
234	1	38	0	1	0	0	1	1	1	1	1	0	1	0	8000	9.7	5.62	5.87	2.81	0.88	4.64	52	36	48	1.01	144	42	157	0.2	89	1	0
235	1	59	1	1	1	1	0	1	1	2	2	0	1	0	8000	5.7	3.04	0.3	1.74	1.04	4.89	52	45	59	0.025	7.11	119	636	0.146	43	1	0
236	1	74	1	0	0	0	0	0	1	2	1	1	0	0	9000	8.1	3.66	1.89	1.75	0.87	8.35	106	47	48	6.68	735	168	686	0.24	54	1	0
237	1	34	0	0	0	0	0	0	1	1	2	0	1	1	8000	5.4	4.6	0.94	3.21	1.08	6.19	79	64	48	10.33	118.71	72.27	17.94	0.05	88	1	0
238	1	70	1	1	0	0	1	1	1	4	1	1	0	0	8000	8.6	4.32	2.24	2.5	1.27	6.21	71	60	48	0.025	9.48	85	124	0.138	41	1	0
239	1	46	0	0	0	0	0	0	1	1	1	0	0	0	8000	6	3.89	0.69	2.66	0.95	5.18	67	66	47	8.87	1072.33	95	15	0.079	63	1	0
240	1	52	0	0	0	0	1	0	1	1	3	0	1	0	8000	5.4	6.83	3.66	3.63	0.88	5.7	98	60	47	3.59	32.84	47	234	0.53	117	1	0
241	1	47	0	0	0	0	0	0	1	1	1	1	0	0	8000	6.5	4.8	1.55	3.25	1.05	2.33	69	57	46	0.03	13.47	1.71	15	0.07	54	1	0
242	2	73	1	0	1	0	0	0	1	4	1	1	0	0	10000	5.8	3.14	1.25	1.43	1.01	6.66	71	57	53	25	5.76	19	40.1	0.25	68	1	0
243	2	72	0	0	0	0	0	0	1	1	2	1	0	0	7000	9.6	3.53	0.89	1.82	1.19	5.69	55	55	45	5	37.16	21.45	1081	0.16	31	1	0
244	1	51	1	1	1	0	1	1	1	4	2	1	0	0	8000	10.8	4.48	7.51	0.99	0.78	5.39	43	64	47	0.46	9.98	3.7	66	0.1	81	1	0
245	2	61	1	0	0	1	0	0	1	3	1	0	0	0	13000	6.5	5.68	2.92	2.92	0.95	3.22	49	50	46	57.93	301.55	261.69	909	0.149	117	1	1
246	1	50	0	1	0	0	1	0	1	1	2	0	0	1	8000	10.8	4.64	1.59	3.26	0.83	6.49	54	59	53	52	84.7	201	177	0.08	60	1	0
247	1	63	0	0	0	0	1	0	1	1	0	0	0	0	8500	5.6	4.47	0.99	2.97	1.02	4.31	64	64	47	10.1	52	10.1	92.1	0.05	23	1	0
248	1	36	0	0	0	0	0	0	2	1	0	0	0	0	11000	5.4	4.78	2.6	2.93	0.85	5.41	54	53	45	8.87	27.53	102	120	0.03	37	1	0
249	1	45	0	0	0	0	0	0	1	1	1	1	0	0	6000	5.5	3.74	1.08	1.93	1.25	5.46	59	55	48	21.3	484	5.89	102	0.151	70	1	0
250	1	64	1	0	1	1	1	0	1	4	3	1	0	0	8000	5.6	2.99	0.55	1.41	1.18	3.12	68	62	46	0.03	37.81	2.53	670.6	1.53	113	1	0
251	2	90	0	0	0	0	0	0	3	1	4	1	1	0	8000	5.9	4.63	1.07	3.28	1.05	5.21	57	57	47	0.03	530	101	1519	4.46	84	1	0
252	1	31	1	0	0	0	0	0	1	4	2	0	1	0	8000	5.9	5.76	1.39	4.6	0.77	3.97	74	53	48	100	331.19	300	396	0.48	34	1	0
253	2	87	1	0	1	0	0	0	3	4	0	0	0	0	8000	6.2	4.61	0.52	3.3	1.12	6.31	55	62	46	5.1	293.67	111.99	5657.4	0.2	52	4	1
254	1	24	0	0	0	0	1	1	2	1	0	0	0	0	7000	5.6	5.47	2.11	3.51	0.98	4.33	68	59	45	2.63	8.76	6.02	102	0.082	38	1	0
255	1	68	1	1	1	1	1	1	1	4	4	1	1	0	8000	8.3	5.49	0.89	3.89	0.93	8.29	66	45	60	1.29	36.1	69	2037	0.512	43	4	1
256	1	56	0	1	0	0	0	0	1	1	1	0	1	0	8000	7.9	4.62	1.68	3.16	1	6.13	48	56	46	100	74.05	185.91	65	0.712	38	1	0
257	2	82	0	0	0	0	0	0	3	1	0	0	0	0	7000	5.4	3.21	0.94	1.73	1.03	6.43	65	56	46	3.1	577	37.3	2894	6.49	34	4	1
258	1	33	0	0	0	0	1	1	1	1	0	0	0	0	11000	6	4.57	4.2	2.38	0.72	3.71	52	65	48	2.66	22.05	69.16	74.2	0.043	90	1	0
259	1	74	1	0	0	0	0	0	1	3	2	0	1	0	7000	5.5	4.28	0.99	2.78	1.03	5.41	67	62	45	0.109	16.9	5.36	745	0.082	78	1	0
260	1	85	1	0	0	0	0	0	1	3	3	1	0	1	7000	6.3	3.91	0.73	2.25	1.07	3.55	60	65	45	1.05	33.7	7.27	103	0.04	90	1	0
261	2	81	1	0	0	0	0	0	1	4	2	1	0	0	6000	5.9	1.53	0.49	3.12	1.49	4.89	52	50	46	92.7	354.44	141	1646	0.07	164	4	1
262	1	60	0	1	0	0	0	0	1	1	2	1	0	0	7000	9.7	4.45	3.39	1.87	0.72	6.37	50	53	54	1.64	7.6	11	119.4	0.08	154	1	0
263	1	72	1	0	0	0	1	0	1	2	1	0	1	0	7000	5.2	5.17	0.59	3.72	1.22	3.83	64	59	47	14.8	24.7	65.68	240.4	0.24	41	1	0
264	1	49	0	0	0	0	1	0	1	1	0	0	0	0	7500	5.6	3.87	2.01	2.25	1.02	4.34	64	51	46	5.78	126.34	63.44	458	0.056	110	1	1
265	1	65	1	0	0	0	0	0	4	4	2	1	1	0	7000	5.6	3.77	1.17	2.49	0.61	5.69	67	57	48	96.2	17.88	9.01	689	0.3	75	1	0
266	2	80	1	0	0	0	0	0	1	2	3	1	1	0	6000	5.8	4.23	1.07	1.86	1.53	3.22	48	46	47	3	9.75	1	322.9	0.16	96	2	1
267	1	52	1	1	1	0	0	0	1	4	1	0	0	0	8000	5.3	2.2	0.61	1.18	0.6	5.23	62	66	46	19.8	8.14	1	26	0.29	62	1	0
268	1	45	1	0	0	0	0	0	1	2	3	1	1	0	9000	5.5	5.55	0.99	3.85	1.23	3.46	67	66	47	25	71.78	52.24	101.5	0.09	23	1	0
269	1	44	1	0	0	0	1	0	1	4	1	0	0	1	8000	6.1	5.32	1.42	3.44	0.82	3.82	68	65	45	70.6	37.3	1.96	60	0.118	72	1	0
270	1	68	1	1	1	0	1	0	3	4	2	0	0	1	7000	9.1	2.83	0.24	1.46	0.88	6.61	58	57	47	39	10	13	61	0.073	38	1	0
271	1	47	1	0	0	0	0	0	1	4	1	0	1	0	9000	5.5	5.07	1.06	3.28	0.97	5.98	86	61	46	14.34	16.08	4.254	453	0.16	43	1	0
272	1	62	0	0	0	0	1	0	1	1	2	0	0	1	7000	5.7	5.53	2.57	3.35	1.05	3.55	60	64	45	38.5	6.19	2.15	674	0.209	62	1	1
273	2	75	1	1	1	0	0	0	1	3	5	0	1	1	7000	8.2	3.75	3.16	1.94	0.57	5.38	55	57	44	1513	76.6	18.1	7477	1.5	46	3	1
274	1	38	0	0	0	0	1	1	1	1	0	0	0	0	9000	6.1	4.8	2.1	2.72	1.1	4.69	60	54	45	16	10.26	2.03	146	0.03	85	1	0
275	1	52	0	0	0	0	1	0	1	1	2	1	0	0	8000	6	3.65	2.42	1.78	0.64	2.52	64	65	44	770	684	87	846	0.194	79	1	0
276	2	70	1	1	0	0	0	0	1	3	3	1	1	0	7000	6.6	4.47	1.03	2.91	0.89	7.5	62	62	44	31.4	75.45	101.06	1491	0.249	48	3	1
277	1	60	1	0	0	0	0	0	1	3	2	0	0	1	8000	5.2	3.42	1.34	1.71	0.89	5.16	66	63	46	35.8	97.77	300	269	0.52	54	1	0
278	1	48	1	1	1	0	1	1	1	4	2	0	1	0	7500	9	4.68	1.54	2.79	0.68	4.4	73	63	47	0.16	16.8	9	1452	0.07	189	2	1
279	1	61	0	0	0	0	1	1	1	1	1	0	1	0	8000	5.9	2.72	0.7	0.94	1.14	4.05	72	76	47	4.84	20.5	1.35	86	0.25	56	1	0
280	2	43	0	0	0	0	0	0	1	1	1	0	0	0	7000	5.6	4.73	2.24	2.69	0.79	4.57	55	57	46	2.66	19.42	96.43	1143	0.64	70	1	0
281	1	53	1	1	0	0	0	0	1	3	2	0	1	0	7000	9.2	5.79	2.67	3.31	1.05	3.54	62	52	47	1050	10.5	24.7	184	0.15	89	1	0
282	1	79	1	0	0	0	1	0	1	4	1	0	0	0	7500	6	4.49	1.69	2.73	0.82	5	61	44	46	29.92	226.17	221.58	1046	0.39	37	2	1
283	1	55	0	1	0	0	0	0	1	1	0	0	0	0	8000	6.9	3.02	1.18	1.74	0.62	3.24	80	66	43	37	174	11.7	421	0.095	57	1	0
284	2	71	0	0	0	0	0	0	1	1	0	0	0	0	7000	5.9	3.84	0.86	1.77	1.24	4.69	49	60	45	3.21	9.61	1	67	0.342	122	1	0
285	1	53	1	1	0	0	0	0	1	2	2	0	0	0	8500	6.7	3.61	1.13	1.8	1.12	6	79	60	47	32.6	27.53	72.67	1735	0.08	126	1	0
286	2	77	1	1	0	0	0	0	1	4	2	1	1	0	8000	8.2	2.19	0.53	0.83	0.93	15.96	70	55	48	0.025	76.15	32.27	6904.2	2.26	78	3	1
287	1	57	0	0	0	0	1	0	1	1	2	1	1	0	7500	5.5	3.1	0.62	1.86	0.67	3.63	52	56	47	3.63	221.04	47.25	341	0.05	28	1	0
288	1	44	1	0	1	0	1	1	1	4	2	0	0	1	8000	6	6.57	2.07	4.28	0.94	3.54	68	61	46	193	127.28	95.44	3015	0.07	78	2	1
289	1	37	1	1	0	0	1	0	1	3	0	0	0	0	9000	8.3	6.36	3.85	3.61	1.19	6.18	173	65	52	8.79	147	97	485	0.245	35	1	0
290	1	57	0	1	0	0	1	0	1	1	1	0	0	0	7000	11.4	4.27	1.12	2.25	1.32	13.09	80	61	45	11.86	11.17	17	254.7	0.18	180	2	1
291	1	38	1	0	0	1	0	0	1	4	0	0	0	0	8000	6.2	4.62	1.79	2.07	1.35	4.86	90	59	44	1547	39.9	21	2634	0.261	74	4	1
292	2	64	0	1	0	0	0	0	1	1	4	0	1	1	7500	9.4	5.08	1.9	3.25	0.97	6.15	30	48	47	112	27.28	63.17	78	0.301	110	1	0
293	2	66	0	1	0	0	0	0	1	1	3	0	1	1	8000	8.1	5.85	1.87	4.09	0.76	2.52	45	57	48	17.42	113.01	68	115	0.23	89	1	0
294	1	75	1	1	0	1	1	0	1	2	0	0	0	0	7500	8.6	3	1.31	1.75	0.63	5.76	69	59	46	2	503.05	215.68	66	0.18	92	1	0
295	1	50	1	0	0	0	1	0	1	4	3	1	0	0	8000	5.9	6.3	7.67	2.33	0.73	7.08	113	51	48	41.3	293.24	88.27	108	0.192	38	1	0
296	2	62	1	0	0	0	0	0	1	4	2	0	1	1	7000	5.3	5.97	1.73	3.74	1.26	2.41	46	54	48	35.8	826.91	133.54	1110	0.14	84	1	1
297	1	64	1	1	0	0	1	0	1	3	0	0	0	0	7000	10.7	7.46	8.27	2.8	1.05	9.35	181	65	40	292	972	55.9	55.9	0.04	480	1	0
298	2	87	0	0	0	0	0	0	1	1	2	0	0	1	7000	5.9	3.42	0.99	1.64	1.07	10.32	108	52	48	100	223.88	41.45	11807	0.25	72	1	0
299	1	52	0	1	0	0	0	0	1	1	0	0	0	0	8000	9.2	3.1	0.54	1.88	0.78	7.62	61	60	45	200	153	24.7	15	0.101	25	1	0
300	1	57	0	0	0	0	0	0	1	1	0	0	0	0	8000	5.7	4.47	5.79	2.38	0.6	6.86	66	40	47	100	298.11	300	116	0.12	45	3	1
301	1	62	0	1	1	1	1	1	1	1	0	0	0	0	7000	6.5	1.81	1.16	0.53	0.79	7.02	70	62	48	1.94	9.72	1	63	0.073	83	1	0
302	1	73	1	1	1	0	0	0	1	4	1	1	0	0	7000	9.1	3.32	1.46	1.91	0.8	10.33	112	55	47	26.8	648	62.4	277	0.279	66	1	0
303	1	53	0	0	0	0	1	1	1	1	2	0	1	0	9000	5.3	6.78	1.35	5.12	0.87	4.49	83	58	47	26.9	55.8	6.29	276	0.101	63	1	0
304	1	47	1	0	0	0	1	1	1	4	1	0	1	0	8500	5.3	4.41	3.26	2.85	0.77	4.24	117	63	48	4.64	146.4	19.7	49.6	0.124	60	1	0
305	1	47	0	0	0	0	0	0	1	1	2	0	0	1	8000	5.6	4.58	1.5	3.13	0.7	5.59	71	65	45	0.23	19.23	11	110	0.02	1395	1	0
306	1	51	0	1	0	0	0	0	1	1	0	0	0	0	7000	7	4.92	1.71	2.94	1.15	5.72	60	65	44	0.25	17.6	11	102	0.02	104	1	0
307	1	45	0	0	0	0	1	0	1	1	0	0	0	0	10000	6	3.74	1.35	2.29	0.79	4.06	73	47	49	0.025	36.15	250	275	0.08	63	1	0
308	2	68	1	0	0	0	0	0	1	4	0	0	0	0	7500	5.5	4.34	1.94	2.37	1.01	2.87	44	63	45	15	16.2	8.22	586	0.265	75	1	0
309	1	60	0	0	0	0	1	1	1	1	0	0	0	0	8000	5.8	5.24	1.45	3.69	0.74	3.63	55	40	47	14.8	44.16	144.41	629	0.13	39	2	1
